# Supplementary material for: Correlations between nutritional indicators and cognitive function in patients with stable schizophrenia in a hospital setting
Source: PLoS One. 2024 Nov 4;19(11):e0312227. doi: 10.1371/journal.pone.0312227 (PMC11534214; doi:10.1371/journal.pone.0312227)
Supplement: S1 Data — (XLSX) [file pone.0312227.s002.xlsx]

## Sheet: Sheet1
serum albumin (g/dL)	Lymphocyte count, count/mL	Total cholesterol mg/dl	Anti-psychotics（0=Typical，1=Atypical，2=Combined）	Number of chronic diseases(0=no, 1=have one,2=more than 2)	BMI（kg/m2）	Hospitalized time(months)	Disease duration (years)	Family history of mental disorder 0=no 1=yes	Number of siblings	Number of children	First episode 0=no 1=yes	age	sex 1=male 2=female	Marital status 0=Married 1=Unmarried/divorced/ widowed	Education 0=Illiterate 1=High school and below 2=University and above	Hearing problems 0=no 1=yes	Vision problems 0=no 1=yes	Smoking history 0=no 1=yes	Drinking history 0=no 1=yes	Falls history 0=no 1=yes	COVID-19 history 0=no 1=yes	PHQ-9 score	GAD-7 score	MoCA-C score
4.61	2730	96.015	1	0	26.4236	7	30	0	1	0	0	58	1	1	1	0	0	1	1	0	0	0	0	17
4.33	1650	78.995	1	0	24.6832	6	9	0	2	1	0	47	1	1	2	0	0	0	0	0	1	8	1	28
3.86	1350	74.37	0	0	18.3207	55	29	0	2	0	0	48	1	1	1	0	0	0	0	0	0	0	0	17
4.11	3000	70.115	1	2	28.2461	41	34	0	2	0	0	52	1	1	1	0	1	0	0	0	0	3	0	22
4.13	1940	73.075	2	2	21.25	27	36	0	4	0	0	55	1	1	1	0	0	1	0	0	0	0	1	21
4.1	3320	58.09	1	0	27.1769	31	13	1	3	0	0	41	1	1	1	0	0	1	0	1	0	1	0	25
4.27	1380	42.735	1	1	22.3922	2	10	0	3	0	0	31	1	1	1	0	0	0	0	0	0	15	9	22
3.98	2140	78.255	1	0	21.9375	81	13	0	4	0	0	47	1	1	1	0	0	1	1	0	1	0	8	26
4.27	2630	64.01	1	0	25.5018	118	38	0	2	1	1	57	1	0	1	0	0	1	0	0	0	8	3	22
4.06	1820	78.07	1	0	25.0343	114	40	0	0	1	0	67	1	1	1	0	0	1	0	0	1	2	1	17
4.25	1280	55.315	1	0	19.8914	53	12	0	4	0	0	48	1	1	1	0	0	1	1	0	1	8	10	15
4.42	4120	77.515	1	0	17.2664	14	20	0	3	1	0	49	1	1	1	1	1	1	0	0	0	1	1	21
4.79	2970	93.98	1	0	27.8841	54	25	0	0	0	0	40	1	1	1	0	0	1	1	0	1	0	0	27
4.61	2590	73.26	0	2	25.6749	130	19	0	11	0	0	54	1	1	2	0	0	0	0	0	1	2	0	24
4.12	1470	78.255	1	0	28.5399	55	11	0	2	0	0	33	1	1	1	0	0	1	1	0	1	1	0	25
4.15	1980	66.415	1	2	26.2493	6	34	0	4	1	0	56	1	0	1	0	0	1	1	0	1	8	4	15
4.63	2160	66.045	1	2	23.4766	19	20	0	7	2	0	45	1	1	1	0	0	1	1	0	1	4	2	27
4.51	2780	74.555	1	0	24.9225	2.5	22	0	3	1	0	47	1	0	2	0	1	1	1	0	1	2	0	24
3.95	1650	94.165	1	0	25.2759	8	3	0	5	2	0	62	1	0	1	1	0	1	1	0	0	2	0	13
4.12	1770	84.73	1	0	20.3493	13	33	0	2	0	0	58	1	1	1	0	0	0	1	0	1	3	9	7
4.13	1340	74.925	1	0	23.7061	38	31	0	2	1	0	48	1	1	1	0	0	0	0	0	0	0	0	8
3.79	1250	70.485	1	0	18.8492	4	31	0	2	0	0	59	1	1	2	1	0	1	0	0	0	8	1	27
4.17	2250	94.72	1	2	22.2222	86	17	0	4	0	0	53	1	1	1	0	0	1	1	0	1	0	1	18
4.36	1360	74.74	1	2	27.0721	86	23	0	3	0	0	47	1	1	1	0	0	0	0	0		0	0	21
4.24	3190	97.125	1	0	21.1939	47	30	0	2	0	0	51	1	1	1	0	0	1	1	0	0	2	0	4
4.21	2670	80.845	1	0	29.9074	71	22	0	0	0	0	36	1	1	1	0	0	0	0	0	0	0	3	26
4.11	3400	76.22	1	0	23.9813	74	14	0	0	0	0	34	1	1	1	0	0	1	1	0	0	1	0	14
4.77	2300	68.82	1	0	25.0142	18	14	0	3	3	0	42	1	0	1	0	1	1	1	0	0	4	0	15
4.18	2350	82.14	1	0	25.9488	103	19	1	2	2	0	47	1	0	1	0	1	1	1	0	1	2	0	21
4.1	3010	112.48	1	0	25.5363	7	9	0	2	0	0	28	1	1	1	0	0	1	0	0	0	3	1	24
4.16	2310	56.98	1	1	28.1315	14	5	0	6	0	0	34	1	1	1	0	0	1	1	0	1	4	7	20
4.51	2300	90.465	1	0	33.2265	6	2	0	0	0	1	21	1	1	1	0	0	1	0	0	0	6	0	23
4.36	1850	83.99	1	0	18.9769	4	16	0	3	0	0	37	1	1	1	0	0	1	0	0	0	3	3	24
4.04	1840	65.49	1	1	25.8448	94	32	0	4	0	0	58	1	1	1	0	0	1	0	0	1	0	0	16
3.88	1760	80.105	1	0	27.0194	87	18	0	2	1	0	46	1	0	1	0	0	0	0	0	1	0	0	28
3.9	1620	59.385	1	0	20.0184	37	13	0	2	0	1	47	1	1	1	0	0	0	0	0	1	1	0	14
4.19	1840	83.99	1	1	22.6457	93	18	0	3	0	0	50	1	1	0	0	0	1	0	0	0	3	1	13
3.66	1260	77.145	1	0	25.3906	2	33	0	3	0	0	52	1	1	1	0	0	1	1	0	0	0	1	22
4.6	2040	61.42	1	2	25.4268	10	10	0	5	1	0	51	1	1	1	1	1	0	0	0	1	2	5	22
4.45	2150	84.545	1	0	19.6927	3	14	0	0	1	0	34	1	1	2	0	1	1	1	0	0	10	6	17
4.59	1750	72.89	1	0	28.1588	10	8	1	3	0	0	30	1	1	1	0	0	1	1	0	1	6	11	23
4.46	2150	66.23	1	0	22.8838	99	24	0	2	1	0	55	1	1	1	0	0	0	0	0		3	3	21
4.2	2210	82.695	1	0	24.3824	19	14	0	4	0	0	46	1	1	1	0	0	0	0	0	1	2	0	26
4.06	2200	84.545	1	1	28.6048	20	22	1	5	1	0	58	1	1	1	0	0	1	1	0	0	2	2	16
4.61	2850	80.66	1	0	29.5134	67	7	0	2	0	0	21	1	1	1	0	0	0	0	0	0	7	3	21
4.65	2010	99.345	1	0	33.7465	95	28	1	4	1	1	53	1	1	1	0	0	1	0	0	1	0	1	24
4.37	1990	93.24	1	0	20.5499	48	9	0	4	0	0	25	1	1	1	0	0	0	0	0	0	1	1	23
4.64	2760	76.405	1	0	23.768	46	11	0	2	0	0	31	1	1	1	0	0	0	0	0	0	0	0	27
4.44	4170	79.365	1	0	24.0138	101	14	0	2	1	0	34	1	1	1	0	1	1	0	0	0	7	1	24
4.25	1750	79.735	1	0	21.6657	2	10	0	6	2	0	46	2	1	1	0	0	0	0	0	0	0	5	17
3.88	1570	95.645	1	0	26.2719	65	22	0	3	2	0	48	2	0	0	0	0	0	0	0	0	3	0	6
4	1490	64.01	1	0	29.0426	8	4	0	3	1	0	44	2	1	1	0	0	0	0	0	0	6	7	20
3.87	1780	51.245	1	0	27.2436	8	21	0	1	2	0	48	2	1	1	0	0	0	0	0	0	3	0	7
3.86	2410	95.645	1	0	24.5459	72	11	0	3	1	0	54	2	0	1	0	0	0	0	0	0	0	0	23
4.47	1330	96.57	1	0	21.103	61	29	0	2	0	0	52	2	1	1	0	0	0	0	0	0	4	2	16
4.3	1660	110.445	1	0	19.6984	72	9	1	1	1	0	45	2	1	2	0	0	0	0	0	0	6	2	22
4.36	2180	91.02	2	0	31.5574	124	24	0	1	0	0	36	2	1	1	0	0	0	0	0	0	5	4	24
3.93	1990	91.575	1	0	24.9477	76	35	1	4	1	0	56	2	1	1	0	0	0	0	0	0	2	3	10
4.28	1820	78.255	1	2	18.5333	2	30	0	8	1	0	67	2	1	1	0	0	0	0	0	0	3	2	21
4.28	1960	106.93	1	0	25.4069	3	10	0	7	2	0	53	2	0	1	0	0	0	0	0	0	4	0	15
3.92	2920	84.175	1	0	33.6728	31	5	0	3	2	0	50	2	0	1	0	0	0	0	0	0	2	5	11
3.97	2110	71.41	1	0	23.8697	12	5	0	1	2	0	28	2	0	1	0	0	0	0	0	0	6	0	23
4.75	3790	89.91	1	0	23.7698	6	9	0	1	0	0	24	2	1	2	0	0	0	0	0	0	3	6	27
3.95	2280	93.055	1	0	30.9163	66	18	0	6	1	0	54	2	1	1	0	0	0	0	0	0	2	0	7
4.5	2710	83.065	1	0	23.6488	94	38	0	2	0	0	58	2	1	1	0	0	0	0	0	0	2	2	18
4.45	1720	76.775	1	0	18.0549	25	5	1	4	0	0	23	2	1	1	0	0	0	0	0	0	9	7	25
4.23	2860	71.595	2	0	23.3864	4	6	1	2	0	0	26	2	1	1	0	0	0	0	0	0	2	1	29
3.82	2010	60.125	2	0	21.4309	14	14	0	2	0	0	24	2	1	1	0	1	1	0	1	0	6	5	4
4.26	1750	66.045	1	2	28.441	108	28	0	4	1	0	60	2	1	1	0	1	0	0	1	1	3	0	13
4.69	1690	81.215	1	0	27.931	4	13	0	4	0	0	35	2	1	1	0	0	0	0	0	1	2	0	11
4.3	2620	76.59	1	2	28.277	160	14	0	0	0	1	38	2	0	1	0	0	0	0	0	1	4	3	12
4.04	1820	73.445	1	2	33.9062	38	22	0	3	0	0	52	2	1	1	0	1	0	0	1	1	6	7	8
4.4	1210	102.675	1	0	24.9559	8	7	1	3	1	0	40	2	1	0	0	0	0	0	0	0	2	2	20
3.69	2700	64.75	2	0	30.5489	77	8	0	7	1	0	33	2	1	1	0	1	1	0	0	1	2	3	26
4.55	1900	103.045	1	2	23.9188	8	30	0	6	2	0	50	2	0	1	0	1	0	0	0	1	3	0	4
4.15	1310	79.735	1	2	20.35	20	9	1	3	2	0	31	2	0	1	0	1	0	0	0	1	0	0	19
4.53	1680	109.705	1	2	23.9838	137	33	1	2	0	0	54	2	1	2	0	1	0	0	0	1	0	1	21
4.3	2120	99.16	2	1	34.7138	5	19	0	8	2	0	58	2	0	1	0	0	0	0	0	1	0	0	6
4.23	1610	99.53	1	2	26.1719	40	20	0	7	4	0	50	2	0	1	1	0	0	0	0	1	3	2	7
4.48	2700	54.205	1	2	29.4424	60	33	0	4	1	0	56	2	1	2	0	1	0	0	0	1	7	0	27
4.28	1810	88.43	1	1	28.8447	41	38	1	3	0	0	53	2	1	1	0	0	0	0	0	1	0	1	8
4.87	2090	78.44	2	0	30.5891	60	22	0	0	0	0	36	2	1	1	0	0	0	0	0	1	8	3	14
4.63	1350	60.31	1	2	23.0435	11	27	1	2	1	0	52	2	1	2	0	1	0	0	0	0	4	2	21
4.25	1630	77.885	1	2	32.8707	39	22	0	5	2	0	41	2	1	1	0	0	0	0	0	1	3	0	11
4.68	2380	57.35	1	1	21.1876	12	41	0	3	1	0	59	2	0	1	0	0	0	0	0	1	4	2	5
4.23	1520	51.245	1	0	21.6206	22	10	1	5	2	0	57	2	1	0	0	0	0	0	0	1	1	4	4
4.14	1430	93.055	1	0	25.732	12	17	1	0	0	0	46	2	1	2	0	1	1	0	0	1	4	3	24
4.25	2090	108.78	1	1	32.1748	24	26	0	4	1	0	51	2	0	1	0	0	0	0	0	1	0	0	17
4.52	1270	75.48	1	0	19.304	44	14	0	4	1	0	60	2	1	1	0	0	0	0	0	1	1	2	22
4.29	1270	79.55	1	1	26.9127	8	29	1	6	3	0	61	2	1	0	0	0	0	0	0	1	3	3	6
4.79	1710	90.465	1	2	23.1959	6	44	0	3	1	0	60	2	1	1	0	0	0	0	0	1	1	0	15
4.62	1910	67.71	1	1	26.0457	105	38	1	6	0	0	58	2	1	1	0	0	0	0	0	1	1	3	14
4.45	1600	86.025	2	0	31.7787	46	25	0	1	0	0	39	2	1	2	0	0	0	0	0	1	3	0	22
4.24	1560	88.615	1	1	24.2349	408	44	1	3	0	0	69	2	1	2	0	0	0	0	0	1	0	0	20
4.4	2510	55.5	1	2	25.4667	6	45	0	4	1	0	62	2	0	1	0	0	0	0	0	0	1	0	18
3.93	2930	89.355	1	2	29.0617	7	14	0	3	4	0	68	2	0	0	0	0	0	0	1	1	7	3	4
4.53	1640	56.425	1	2	21.5679	33	33	1	4	1	0	59	2	1	1	0	1	0	0	0	1	10	4	20
4.32	1730	74.74	1	2	23.4591	21	14	0	6	1	0	69	2	1	1	0	1	0	0	0	1	1	0	17
3.66	1390	107.115	1	2	30.2433	37	9	0	7	0	0	59	2	1	1	0	0	0	0	0	1	1	2	14
4.34	2450	99.16	1	0	25.6739	43	39	0	5	2	0	58	2	1	1	0	0	0	0	0	0	13	3	18
4.58	1340	71.78	1	2	25.3135	20	26	0	4	2	0	67	2	1	1	0	0	0	1	0	1	1	2	8
4.24	830	78.995	1	0	27.1627	6	10	0	4	2	0	51	2	1	1	0	0	0	0	1	0	0	3	13
4.74	2090	76.775	1	0	21.8719	25	19	0	2	4	0	44	2	1	1	0	0	0	0	0	1	4	1	11
4.26	1920	84.73	1	0	27.5134	39	12	0	2	1	0	27	2	0	1	0	0	0	0	0	1	2	0	6
4.28	1650	91.205	1	2	21.3672	31	34	0	4	2	0	59	2	1	1	0	0	0	0	1	1	5	2	9
4.15	1770	58.645	1	1	30.4076	54	35	0	3	1	0	58	2	0	1	0	0	0	0	0	1	0	0	19
4.04	930	76.22	1	0	25.4688	74	22	0	6	1	0	59	2	1	1	1	1	0	0	0	1	0	1	20
4.15	3470	61.42	1	2	33.7823	28	8	0	7	0	0	51	2	0	0	0	0	0	0	0	1	0	0	13
4.71	2520	111.555	2	0	29.4078	66	5	1	0	2	0	23	2	1	1	0	0	0	0	0	0	0	0	16
4.66	2340	91.945	1	0	23.7716	12	4	1	2	0	0	23	2	1	2	0	0	0	0	0	1	1	0	21
4.51	1270	86.765	1	0	23.8123	63	33	1	2	1	0	53	2	1	1	0	0	0	0	0	1	2	3	19
4.61	2420	97.125	0	2	23.9875	102	19	1	0	0	0	55	2	1	1	0	0	0	0	0	1	4	2	9
4.27	2360	52.355	1	0	23.4944	35	19	0	1	1	0	43	1	1	1	0	0	1	1	0	0	4	1	24
4.31	1930	88.43	1	0	20.9402	51	26	0	4	0	0	51	1	1	1	0	0	1	0	0	0	2	0	26
4.23	1910	61.605	1	0	18.0706	9	9	0	3	0	0	36	1	1	1	0	0	0	1	0	0	9	6	21
3.92	1280	62.53	2	0	17.2005	9	23	1	5	0	0	41	1	1	1	0	0	1	1	0	0	6	3	17
4.43	1470	107.115	1	0	23.091	21	27	0	3	1	0	53	1	1	2	0	0	1	0	0	0	2	4	30
4.18	1420	114.33	1	1	25.644	61	25	1	3	0	0	53	1	1	2	0	0	1	0	0	1	2	1	22
4.39	1710	90.28	0	1	27.2812	30	35	0	4	0	0	53	1	1	2	0	0	0	0	0	1	0	0	25
4.34	2210	83.435	1	0	23.8325	90	27	0	3	0	0	50	1	1	1	0	0	1	0	0	0	0	0	27
4.35	1250	63.64	1	1	21.9098	132	32	0	3	0	0	65	1	1	1	0	0	0	0	0	0	0	0	27
4.61	2300	69.19	1	0	29.4808	16	31	0	3	0	0	47	1	1	1	0	0	1	0	0	0	12	5	6
4.28	1890	90.28	1	0	27.9172	40	11	0	2	0	0	54	1	1	0	0	0	0	0	0	0	0	0	12
4.82	2890	98.42	1	1	28.1666	35	23	0	3	1	0	59	1	1	1	0	0	1	0	0	0	1	1	29
4.03	1450	75.665	1	0	18.4022	74	21	1	5	1	0	55	1	1	1	0	0	1	0	0	1	0	6	14
4.4	2230	67.71	1	0	19.0306	12	7	1	4	0	0	22	1	1	1	0	0	1	0	0	0	6	1	18
4.13	2270	68.635	1	0	27.9224	59	28	0	6	0	0	54	1	1	1	0	0	0	1	1	1	2	0	20
4.26	2060	63.825	1	0	24.1198	52	9	0	1	0	0	34	1	1	1	0	0	1	1	0	0	9	4	24
4.44	1860	66.6	1	0	20.1038	2	8	0	3	1	0	39	1	1	1	0	0	1	1	0	0	1	4	18
4.89	1190	74.555	1	1	23.4944	240	30	0	1	0	0	53	1	1	1	0	1	0	0	0	1	0	0	21
4.6	1520	75.11	2	0	25.1172	9	6	0	1	0	0	32	1	1	1	0	0	0	0	0	1	2	2	21
4.13	2990	86.21	1	0	21.5019	7	10	0	1	0	0	37	1	1	1	0	0	1	1	0	0	7	0	20
4.47	1770	58.46	1	1	20.8514	124	33	0	4	1	0	55	1	1	1	0	0	1	0	0	0	1	1	29
4.17	1670	83.435	1	0	19.2908	3	13	0	2	0	0	33	1	1	1	0	0	1	1	0	0	6	1	21
4.66	2810	104.34	1	0	23.4945	8	24	0	3	0	0	44	1	1	1	0	0	1	1	0	0	12	5	24
4.39	1990	80.105	1	0	23.0732	68	23	0	5	0	0	57	1	1	1	0	0	0	0	0	0	0	0	12
4.21	2090	81.585	1	0	26.2987	7	20	0	9	0	0	47	1	1	1	0	0	0	0	0	0	7	3	26
4.34	2290	81.03	1	0	25.8594	45	17	1	3	0	0	48	1	1	1	0	0	1	0	0	0	0	0	29
4.23	1760	52.725	1	1	28.3531	84	27	1	3	1	0	54	1	0	1	0	0	0	0	0	1	3	2	11
3.88	2050	46.62	1	1	20.519	6	10	0	2	0	0	32	1	1	1	0	0	1	0	0	0	3	0	26
4.42	2800	79.18	1	0	31.0339	10	26	0	3	4	0	58	1	0	1	0	0	1	1	0	1	6	0	16
4.41	3310	66.785	1	0	23.0112	73	25	0	9	2	0	51	1	1	1	0	0	1	1	0	1	6	0	18
4.3	1880	64.195	1	0	21.3399	77	23	0	4	1	0	49	1	1	1	0	0	1	1	0	1	8	1	17
4.28	1920	55.5	1	0	22.7469	38	28	0	2	0	0	44	1	1	1	0	0	1	1	0	0	1	1	23
4.26	3080	82.88	1	0	22.8047	28	8	0	4	0	0	40	1	1	0	0	0	1	0	0	1	12	7	18
3.84	1310	70.67	2	0	19.3686	67	34	0	4	1	0	53	1	1	1	0	0	1	0	0	1	7	1	26
4.22	1690	70.3	1	0	31.3601	168	28	0	4	1	0	55	1	1	2	0	0	0	0	0	1	1	2	15
4.55	1990	86.58	1	0	26.8386	44	17	1	2	0	0	49	1	1	1	0	0	0	0	0	0	0	0	30
4.06	2340	82.325	1	0	25.3486	5	9	0	4	0	0	48	1	1	1	0	0	1	1	0	1	3	5	10
4.39	1790	65.86	1	1	24.4389	5	21	1	4	1	0	34	1	0	1	0	0	1	0	0	1	14	10	20
4.19	1240	56.795	2	0	19.5848	25	15	1	2	0	0	34	1	1	1	0	0	0	0	0	1	3	0	8
4.34	2130	70.855	1	0	21.862	101	15	0	7	1	0	51	1	0	1	0	0	0	0	0	0	1	0	30
4.5	1620	73.075	1	0	21.3774	151	29	0	2	0	0	51	1	1	2	0	0	0	0	0	0	2	0	26
4.54	3650	49.395	1	0	22.5722	20	15	1	2	0	0	33	1	1	1	0	0	1	1	0	0	3	1	27
3.88	1590	73.63	1	0	22.1104	24	17	0	3	2	0	49	2	0	1	0	0	0	0	0	0	0	0	20
4.35	1070	84.915	1	0	20.9155	2	17	0	2	1	0	44	2	0	1	0	0	0	0	0	0	2	0	26
4.3	1540	68.82	1	0	24.6294	1	8	0	4	2	0	37	2	1	1	0	0	1	0	0	0	0	3	10
4.54	2900	95.09	1	0	27.9011	3	3	1	0	0	0	19	2	1	1	0	0	1	0	0	0	7	2	13
4.87	1680	64.935	1	0	23.0551	4	14	0	5	2	0	40	2	0	1	0	0	0	0	0	0	4	1	26
4.06	1420	82.88	2	0	26.673	4	14	1	2	0	0	34	2	1	1	0	0	0	0	0	0	0	0	23
4.35	1840	78.81	1	0	20.5904	12	19	0	3	1	0	36	2	0	1	0	0	0	0	0	0	5	5	16
4.12	1960	92.87	2	0	35.2617	1	12	0	1	0	0	37	2	1	1	0	1	1	0	0	0	1	0	25
4.2	1780	62.9	1	0	24.2439	1	22	1	2	0	0	51	2	1	1	0	0	0	0	0	0	4	4	29
4.37	1700	84.73	1	0	19.1883	10	43	0	5	0	0	69	2	1	1	1	0	0	0	1	0	3	1	7
4.5	2350	67.34	1	0	27.5342	20	10	1	2	1	0	28	2	1	1	0	0	1	0	0	0	0	0	21
4.43	2550	111.925	1	1	26.4705	12	16	0	4	1	0	70	2	0	1	1	0	0	0	0	0	3	1	16
3.92	2070	76.59	1	0	20.4	3	5	0	2	0	0	39	2	1	2	0	1	0	0	0	0	3	0	27
4.59	2970	79.55	1	0	29.2985	2	22	0	5	1	0	48	2	0	0	0	0	0	0	1	0	5	1	16
4.54	2650	135.42	1	0	23.2674	10	6	0	6	1	0	46	2	1	1	0	0	0	0	0	0	0	1	20
4.1	1530	105.635	1	0	18.9532	1	3	1	3	1	0	52	2	1	1	0	0	0	0	0	0	7	5	23
4.26	2260	119.14	1	0	24.4083	4	20	0	4	1	0	46	2	0	1	0	0	1	0	0	0	6	6	25
4.55	1550	99.53	1	0	24.8637	12	30	1	5	0	0	57	2	0	0	0	0	0	0	0	0	1	0	5
3.99	1630	75.665	1	0	26.3556	27	12	0	4	1	0	54	2	1	1	0	0	0	0	0	0	3	0	5
4.58	1370	62.53	1	0	28.3874	41	10	0	2	1	0	35	2	1	1	0	0	0	0	0	0	4	1	12
4.43	2380	77.145	1	0	25.4259	20	15	0	4	0	0	50	2	1	1	1	0	0	0	0	0	4	0	6
4.42	2420	109.52	1	0	33.9556	44	4	0	4	1	0	55	2	0	1	1	0	0	1	0	1	2	7	14
4.74	2000	92.315	1	1	36.0961	36	26	1	3	2	0	44	2	0	1	0	0	0	0	0	0	13	13	17
4.42	2610	90.465	1	0	25.8397	18	48	1	4	1	0	65	2	1	1	0	0	0	0	1	0	1	0	10
4.46	1800	60.495	1	0	23.2674	32	3	0	2	1	0	53	2	1	1	0	0	0	1	0	0	8	6	19
4.31	2350	85.1	1	2	28.8262	32	22	0	4	1	0	57	2	0	1	1	1	0	0	0	0	3	2	14
3.73	1790	68.45	1	0	26.6908	42	6	0	3	1	0	45	2	1	2	0	0	0	0	0	0	8	1	25
4.52	2140	81.77	1	1	29.6833	4	41	0	6	2	0	59	2	0	1	0	0	0	0	0	0	2	0	10
4.06	1420	79.55	1	0	18.8093	8	30	0	4	0	0	51	2	1	1	0	0	0	0	0	0	6	0	7
4.09	1630	62.53	1	2	22.3948	30	22	1	6	1	0	70	1	1	1	0	1	0	0	0	0	3	5	24
4.31	2510	85.655	1	0	34.3429	3	10	0	1	0	0	33	1	1	1	0	0	0	0	0	0	1	0	18
4.64	2890	73.63	1	0	23.0655	2	4	0	3	0	0	29	1	1	1	0	0	1	0	0	0	0	4	22
4.17	2390	86.765	1	0	27.6324	15	20	0	4	0	0	52	1	1	1	0	0	0	0	0	0	0	1	24
4.27	2750	72.705	1	1	23.3355	36	15	0	3	1	0	50	1	1	1	0	1	0	0	0	0	1	0	18
4.23	2220	128.39	1	0	21.7685	16	10	0	4	2	0	49	1	1	1	0	1	1	0	0	0	0	0	19
4.4	2330	86.95	0	1	21.5109	3	10	0	6	0	0	47	1	1	1	0	1	1	1	0	0	0	0	26
4.07	1620	78.625	1	0	27.439	65	15	0	2	1	0	61	1	1	0	0	0	1	1	0	0	0	0	12
3.92	1240	74.555	1	0	15.6529	2	7	0	5	1	0	57	2	0	1	0	0	0	0	0	0	0	0	8
0	2630	65.675	1	0	27.8144	2	3	0	5	3	0	39	2	0	0	0	0	0	0	0	0	3	0	3
4.38	970	67.525	1	1	32.5368	44	35	0	4	0	0	55	1	1	1	0	0	0	0	0	1	1	0	7
4.24	1660	120.435	1	1	25.1913	1	48	1	6	0	0	66	1	1	1	0	0	1	0	0	0	6	4	12
4.79	1180	53.095	1	1	25.6749	28	12	1	5	1	0	55	1	1	1	0	0	1	1	0	0	11	9	8
4.51	2650	114.515	1	0	20.8594	29	34	0	2	0	0	53	1	1	1	0	0	1	0	1	0	6	0	12
4.11	1880	89.54	1	2	27.4609	29	36	1	3	1	0	56	1	0	1	0	0	1	1	0	0	8	6	11
4.31	1510	72.705	1	1	21.8339	11	12	0	4	2	0	55	1	1	1	0	0	1	1	0	1	1	0	24
4.28	1670	68.82	1	2	22.6337	3	22	0	0	0	0	59	1	1	0	1	1	0	0	0	1	5	1	8
4.24	2150	104.34	1	0	24.9609	32	46	0	5	0	0	60	1	1	1	1	0	1	1	0	0	6	1	4
4.39	1860	93.24	1	0	24.3893	26	20	0	6	0	0	57	1	1	1	1	0	1	1	0	0	3	0	16
4.44	2000	74.37	1	0	32.1763	17	22	0	1	0	0	41	1	1	1	0	0	0	0	0	0	4	0	17
4.14	2000	68.08	1	0	23.8741	44	35	1	5	0	0	57	1	1	1	0	0	1	0	0	0	1	0	4
3.97	1620	76.775	1	0	26.782	34	3	0	1	0	0	36	1	1	1	0	0	1	1	0	0	3	0	25
4.77	2430	85.1	1	0	25.6367	4	20	0	3	1	0	51	1	1	2	0	0	1	1	0	0	0	0	23
4.9	1380	86.765	1	1	17.9585	33	28	0	4	2	0	58	1	1	1	1	0	1	0	0	1	0	0	5
4.51	1350	86.765	1	1	23.5237	26	21	0	3	2	0	54	1	0	1	0	0	1	1	0	0	3	6	14
4.38	2690	91.39	1	0	21.7301	14	15	0	3	1	0	56	1	1	1	0	0	1	0	0	0	4	0	16
3.88	2630	76.59	1	0	29.3724	17	12	0	3	0	0	45	1	1	1	0	0	1	1	0	1	14	0	19
4.24	1910	97.125	1	0	23.1672	6	1	0	6	0	1	53	1	1	1	0	1	1	1	0	0	4	2	21
4.36	2130	94.35	1	0	28.2031	23	16	0	2	2	0	57	1	0	1	0	0	1	0	0	1	6	0	17
1.29	3840	112.11	1	0	32.8955	41	34	0		0	0	59	1	1	1	0	0	1	1	0	1	1	0	9
4.62	1200	87.505	1	1	25.7031	19	11	0	5	2	0	66	1	0	0	0	0	1	1	0	1	5	0	2
4.11	1070	59.755	2	1	28.0859	32	28	0	2	0	0	65	1	1	1	1	0	1	1	0	1	6	0	7
4.11	2030	79.18	1	0	22.2721	43	16	1	1	1	0	45	1	1	1	0	0	0	0	0	0	8	3	24
4.56	1720	69.375	1	0	20.331	4	5	0	1	0	0	28	1	1	1	0	0	0	0	0	0	4	0	20
3.4	1320	43.105	1	2	24.8789	43	23	0	3	0	0	59	1	1	1	0	0	1	1	1	1	4	0	4
4.54	2420	105.635	1	2	18.9844	26	37	0	3	0	0	59	1	1	1	0	0	0	0	0	0	12	0	17
4.41	1460	88.8	1	1	27.8108	32	25	1	1	1	0	52	1	1	1	0	0	0	0	0	1	0	0	13
3.82	1380	74.185	1	0	23.6626	39	13	0	1	1	0	55	1	1	1	0	0	0	0	0	0	8	0	16
4.22	2760	78.625	1	0	24.2767	8	29	0	2	0	0	49	1	1	1	0	0	1	0	0	0	6	0	18
4.27	2260	68.45	1	1	22.6428	31	37	0	4	0	0	58	1	1	1	0	0	0	0	0	0	2	3	11
4.3	2270	69.005	1	0	21.1553	29	23	0	4	0	0	50	1	1	1	0	0	1	1	0	0	11	7	11
4.88	2600	102.675	1	0	27.4222	36	10	0	2	0	0	54	1	1	0	0	0	0	0	0	0	0	2	5
4.2	1420	125.985	1	0	18.5303	20	12	1	6	0	0	53	1	1	1	0	0	0	0	0	1	4	0	5
4.4	1770	66.23	1	0	22.685	1	0.25			0	1	45	1	1		0	0	1	1	0	0	1	0	16
4.29	1340	80.475	1	0	23.5865	44	30	1	3	1	0	60	1	1	1	0	0	0	0	1	0	4	7	11
4.54	1980	76.035	1	1	23.7966	48	13	1	2	0	0	48	1	1	1	0	0	1	1	0	1	5	0	20
4.46	1780	83.805	1	2	32.4192	18	17	0	2	2	0	46	1	1	1	0	0	0	0	0	0	1	0	24
3.91	1610	48.285	1	0	19.5998	38	32	0	4	0	0	51	1	1	1	0	0	0	0	0	0	11	13	20
4.2	2360	68.45	1	0	24.5446	5	40	0	4	0	0	58	1	1	1	0	0	0	0	0	1	0	0	17
3.84	1460	74.185	1	1	27.6953	8	10	0	7	0	0	58	1	1	1	1	0	1	1	0	1	1	0	9
4.32	2060	69.745	1	0	29.3113	23	17	1	2	0	0	36	1	1	1	0	0	1	1	0	1	1	0	12
4.11	2180	86.95	1	1	25.2344	24	18	0	2	0	0	54	1	1	1	0	0	1	1	0	0	6	7	17
